# Supplementary material for: “On-The-Fly” Non-Adiabatic Dynamics Simulations on Photoinduced Ring-Closing Reaction of a Nucleoside-Based Diarylethene Photoswitch
Source: Molecules. 2021 May 6;26(9):2724. doi: 10.3390/molecules26092724 (PMC8125013; doi:10.3390/molecules26092724)
Supplement: Supplementary file 1 [file molecules-26-02724-s001.zip]

Archive with 1 entries (1 files):
- molecules-1199145-supplementary.pdf
